# Supplementary material for: Myocardial KChIP2 Expression in Guinea Pig Resolves an Expanded Electrophysiologic Role
Source: PLoS One. 2016 Jan 14;11(1):e0146561. doi: 10.1371/journal.pone.0146561 (PMC4713065; doi:10.1371/journal.pone.0146561)
Supplement: S1 Table — (XLSX) [file pone.0146561.s001.xlsx]

## Sheet: S1_Table
	Table 1: Individual kcnip2 expression levels across species portrayed in Figure 1
	Individual data points contributing to the relative kchip2 expression across species.
	Fig 1B	Species	Relative kcnip2 expression
		Rat	135.925
			112.335
			85.9246
		Neonatal Rat	2.0873
			2.6208
			2.5877
		Guinea Pig	1
			1.366
			1.8025
			7.1272
			4.7568
		Dog	21.1121
			4.8177
			6.8369
		Human	48.0012
			62.6829
			40.178
