# Supplementary material for: Myocardial KChIP2 Expression in Guinea Pig Resolves an Expanded Electrophysiologic Role
Source: PLoS One. 2016 Jan 14;11(1):e0146561. doi: 10.1371/journal.pone.0146561 (PMC4713065; doi:10.1371/journal.pone.0146561)
Supplement: S2 Table — (XLSX) [file pone.0146561.s002.xlsx]

## Sheet: S2_Table
	Table 2: Individual APD90 and APD50 measurements at 1000 ms and 400 ms cycle lengths as portrayed in Figure 2
	Individual data points contributing to the action potential duration (APD) at the indicated threshold.
	Fig 2C	1000 ms cycle length				400 ms cycle length			Fig 2D	1000 ms cycle length				400 ms cycle length
		APD90	control	kchip2-KD		control	kchip2-KD			APD50	control	kchip2-KD		control	kchip2-KD
			177	207		159	155				141	177		116	123
			225	265		192	224				204	239		160	184
			209	153		143	141				188	126		118	118
			158	194		137	146				135	171		111	127
			280	287		237	234				254	264		190	208
			220	207		190	191				198	180		158	165
			229	302		158	254				198	269		134	210
			215	332		138	286				194	294		122	261
			142	340		107	299				134	311		73	267
			144	254			222				122	219			186
			233	241			241				194	207			217
			215	209							176	189
			260	230							222	146
			247	300							214	250
				355								282
				330								269
