# Supplementary material for: Myocardial KChIP2 Expression in Guinea Pig Resolves an Expanded Electrophysiologic Role
Source: PLoS One. 2016 Jan 14;11(1):e0146561. doi: 10.1371/journal.pone.0146561 (PMC4713065; doi:10.1371/journal.pone.0146561)
Supplement: S3 Table — (XLSX) [file pone.0146561.s003.xlsx]

## Sheet: S3_Table
	Table 3: Individual values underlying action potential amplitude (Fig 3A), resting membrane potential (Fig 3B), and IK1 density (Figure 3D)
	Individual data points contributing to the indicated measurements that were derived from action potential traces (Fig 3A and 3B). IK1 density (Fig 3D) currents were normalized to cell capacitance
	Fig 3A	Action Potential Amplitude (mV)				Fig 3B	Resting Mebrane Potential (mV)				Fig 3D	IK1 density (pA/pF)
		control	kchip2-KD				control	kchip2-KD				control	kchip2-KD
		141	139				-71	-72				-33.75	-22.5385
		136	131				-71	-70				-10.7667	-24.3809
		131	128				-70	-64				-14.8	-28.4043
		130	134				-71	-74				-23.4833	-20.075
		136	135				-68	-75				-21.9762	-22.3333
		132	134				-69	-75				-23.625	-18.7708
		147	129				-74	-74				-17.6567	-12.8108
		131	133				-75	-74				-28.25	-16.1467
		126	131				-72	-73				-10.1793	-10.0167
		127	119				-76	-63				-13.8088	-13.7786
		135	137				-69	-75				-12.52
		127	127				-67	-68
		131	115				-68	-65
		130	127				-69	-67
			109					-56
			121					-62
