# Supplementary material for: Myocardial KChIP2 Expression in Guinea Pig Resolves an Expanded Electrophysiologic Role
Source: PLoS One. 2016 Jan 14;11(1):e0146561. doi: 10.1371/journal.pone.0146561 (PMC4713065; doi:10.1371/journal.pone.0146561)
Supplement: S4 Table — (XLSX) [file pone.0146561.s004.xlsx]

## Sheet: S4_Table
	Table 4: Individual values underlying the current-voltage relationship for IKs (Fig 4A) and IKr (Fig 4B)
	Individual data points contributing to the average IKs (Fig 4A) and IKr (Fig 4B) tail current densities presented over the range of test pulses. Data are displayed as pA/pF.
	Fig 4A	IKs tail current density
		test pulse	pA/pF
	control	-20	0.134641	0.228807	0.224691	0.0103704	0.1032	0.0548697	0.0966861	0.114279	0.0647032	-0.132032	0.0365854	0.0425112	0.0263344	0.0124926	0.138508	0.194444	0.0880231	0.173203	0.128315
		-10	0.14902	0.244444	0.21142	0.107778	0.123697	0.0876543	0.104873	0.0979222	0.0807675	0.217566	0.0618467	0.0154586	0.0132556	0.000594883	0.351598	0.362319	0.207792	0.302288	0.170609
		0	-0.199564	-0.00864198	0.1	0.211852	0.198849	0.128121	0.155945	-0.0386826	0.127622	0.381745	0.0627178	0.105204	0.0183811	0.0139798	0.429224	0.474638	0.233766	0.586601	0.280287
		10	-0.0104575	0.19177	0.0780864	0.407037	0.3621	0.33155	0.276023	0.0906278	0.307006	0.86969	0.136106	0.26022	0.0607989	0.185009	0.631659	0.613527	0.431457	0.928105	0.48172
		20	0.155556	0.535802	0.287037	0.592593	0.564545	0.579835	0.439766	0.247126	0.507809	1.47589	0.262631	0.283408	0.111524	0.441701	0.797565	0.77657	0.705628	1.26471	0.832258
		30	0.155991	0.593004	0.423765	0.774074	0.727796	0.726337	0.500975	0.366711	0.71129	1.90241	0.327308	0.541481	0.27872	0.791791	0.815829	1.15338	1.23521	1.62745	1.32043
		40	0.318519	0.823457	0.274691	0.927407	0.893923	0.947188	0.582846	0.541114	0.933512	2.09874	0.425305	0.690484	0.351891	0.877751	1.00913	1.26932	1.54834	1.87418	1.63441
		50	0.376906	0.937037	0.183333	1.0937	1.01187	1.04348	0.902534	0.665119	1.08701	2.11538	0.477134	0.704225	0.306469	1.08745	1.15677	1.42754	1.886	1.96732	1.92115
		60	0.424837	1.07037	0.234877	1.14556	1.11902	1.19095	0.945419	0.831786	1.24498	2.02296	0.513937	1.00438	0.362319	1.15289	1.09132	1.63647	2.20202	2.0817	2.21004
		70	0.616122	1.15638	0.452469	1.21926	1.15678	1.29808	1.12164	0.820513	1.34672	1.61251	0.544425	0.970027	0.41269	1.22457	1.13699	1.77415	2.44877	2.1781	2.33907
		test pulse	pA/pF
	kchip2-KD	-20	0.0529101	0.0254284	0.0868313	0.107075	0.0699389	0.316138	-0.0229461	0.046477	0.10508	0.0136298
		-10	0.0648148	0.0674406	0.104115	0.102802	-0.0616685	0.323633	0.0105905	0.0284553	0.105813	0.125538
		0	0.160053	0.181316	0.13786	0.0778727	0.0665228	-0.000440929	-0.00770218	0.0898374	0.254539	0.267217
		10	0.411905	0.325318	0.233539	0.206315	0.0658037	0.417549	0.0479782	0.109079	0.501192	0.583931
		20	0.67328	0.571034	0.429835	0.321937	0.259259	0.384921	0.238928	0.252304	0.799376	0.915351
		30	1.04471	0.874516	0.640329	0.507122	0.405609	0.874779	0.487484	0.36084	0.982762	1.18508
		40	1.28466	0.94859	0.874074	0.715812	0.278317	0.622575	0.712291	0.441328	1.16596	1.39419
		50	1.47143	1.08402	1.05062	0.851377	0.601942	0.861552	0.780648	0.453523	1.16505	1.58501
		60	1.71481	0.944721	1.18045	0.996914	0.378641	1.06349	0.935494	0.535501	1.27673	1.65674
		70	1.91455	1.08071	1.29609	1.03989	0.623517	1.32981	0.935655	0.525339	1.22923	1.67898
	Fig 4B	IKr tail current density
		test pulse	pA/pF
	control	-20	0.16426	0.13626	0.0786123	0.099475	0.135387	0.0881696	0.207416	0.120471	0.117378
		-10	0.200947	0.136545	0.119627	0.17841	0.164073	0.108817	0.333957	0.23596	0.200076
		0	0.288047	0.267629	0.190037	0.166805	0.13581	0.183315	0.303147	0.216712	0.317835
		10	0.382959	0.392027	0.19918	0.342544	0.470414	0.282924	0.243728	0.162591	0.426448
		20	0.533254	0.59603	0.246262	0.62264	0.452313	0.41183	0.727883	0.170063	0.532393
		30	0.483077	0.68081	0.330428	0.637377	0.560919	0.533203	0.870378	0.206975	0.560976
		40	0.520473	0.739586	0.322481	0.420558	0.546628	0.521484	1.13006	0.266757	0.703887
		50	0.48284	0.663936	0.387251	0.72018	0.728168	0.60798	1.28576	0.225317	0.714558
		60	0.55716	0.70066	0.476715	0.779405	0.658939	0.538783	1.29787	0.238451	0.738948
		70	0.569704	0.788212	0.569341	0.749194	0.36202	0.589844	1.31602	0.0563859	0.76753
		test pulse	pA/pF
	kchip2-KD	-20	0.143275	0.0848765	0.146953	0.0857843
		-10	0.174342	0.199074	0.261813	0.164216
		0	0.217105	0.212963	0.413167	0.172386
		10	0.329313	0.349383	0.600648	0.236928
		20	0.398026	0.474074	0.733663	0.236111
		30	0.372076	0.479012	0.974143	0.257353
		40	0.449196	0.508951	1.11064	0.227941
		50	0.419591	0.562654	1.2406	0.269608
		60	0.319079	0.499691	1.38004	0.27451
		70	0.413743	0.598148	1.41732	0.223856
