# Supplementary material for: Myocardial KChIP2 Expression in Guinea Pig Resolves an Expanded Electrophysiologic Role
Source: PLoS One. 2016 Jan 14;11(1):e0146561. doi: 10.1371/journal.pone.0146561 (PMC4713065; doi:10.1371/journal.pone.0146561)
Supplement: S5 Table — (XLSX) [file pone.0146561.s005.xlsx]

## Sheet: S5_Table
	Table 5: Individual values underlying the current-voltage relationship for ICa,L (Fig 5B), normalized conductance measurements (Fig 5C), ICa,L decay kinetics (Fig 5D), and the normalized densitometry values for Cav1.2 (Fig 5E)
	Individual data points contributing to the average ICa,L densities presented over the range of test pulses. Data are displayed as pA/pF.
	Fig 5B	ICa,L current density
		Voltage mV	pA/pF
	control	-30	-0.576344	-0.82325	0.538454	-0.472327	-0.311832	-0.331656	-0.326593	-0.531017	-0.655464	-0.607767	-0.523962	-0.758887	-0.248137	-0.468209	-0.231217	-0.221215	-0.181412	-0.259315	-0.295138	-0.39837
		-20	-2.20877	-3.5851	-1.51099	-1.74686	-0.770933	-1.04576	-0.880871	-1.63808	-3.08609	-1.07094	-1.09805	-3.18406	-0.385054	-1.70502	-0.382512	-0.291751	-0.421905	-0.733331	-0.902677	-0.795665
		-10	-4.8031	-6.8897	-2.84384	-3.15028	-1.63127	-2.22455	-2.14817	-4.46172	-9.45349	-2.59682	-2.42331	-7.21312	-0.550965	-4.87182	-0.70078	-1.11766	-1.06436	-1.18808	-1.22123	-2.72803
		0	-6.89645	-8.20768	-4.06379	-3.90071	-2.31621	-3.0744	-3.69048	-7.44754	-14.2496	-4.69392	-4.43004	-10.0957	-1.06169	-8.927	-1.28891	-2.42698	-2.29742	-1.87354	-2.27491	-6.52825
		10	-6.60107	-6.85447	-4.16847	-3.10232	-2.48163	-2.35153	-4.27358	-8.11441	-13.9333	-5.44297	-5.09822	-9.02625	-1.63647	-10.9813	-1.9228	-3.22712	-3.71291	-2.64944	-3.6017	-9.52204
		20	-5.23913	-4.65875	-4.00544	-2.06854	-1.69727	-1.36311	-3.61222	-6.67414	-10.9222	-4.97783	-4.47189	-7.36208	-1.97297	-10.1785	-1.86971	-3.05749	-3.98006	-2.69179	-4.2238	-9.63664
		30	-3.61253	-2.00157	-2.51858	-0.887839	-0.538715	0.377845	-2.56476	-4.24579	-7.56645	-3.44981	-3.31226	-4.25665	-1.90822	-7.41225	-1.43562	-2.38931	-2.67041	-2.15817	-3.73218	-7.79726
		40	-1.99059	1.0504	-1.05311	0.855006	1.15097	1.45827	-1.15909	-2.10013	-4.40254	-1.60637	-2.12221	-1.43282	-1.32107	-3.66216	-0.821613	-1.68074	-1.28834	-1.28916	-2.82967	-5.35978
		50	-0.450306	3.24407	-0.578352	1.3258	1.80631	2.26917	0.196106	0.779433	-1.71098	-0.297641	-1.00213	1.0201	-0.950666	-0.748441	-0.364114	-0.749738	0.544177	-0.475658	-1.7307	-2.66781
		60	1.74476	5.08177	1.50838	2.48896	2.89918	3.39758	1.14351	2.18457	0.610466	1.5962	-0.226554	2.8653	-0.0233363	2.69341	0.145088	0.1152	2.00305	0.193878	-0.689593	-0.464814
	kchip2-KD	-30	-0.747385	-1.20693	-1.25163	-0.702735	-1.02695	-0.874135	-0.888287	-0.661108	-0.510365	-0.593933	-0.599002	-0.404156
		-20	-3.09159	-5.67835	-5.56078	-2.27008	-4.08443	-3.61519	-3.04564	-2.54517	-1.35055	-2.15213	-1.92173	-1.61956
		-10	-6.6661	-17.0137	-14.0235	-8.0395	-9.27997	-6.88526	-7.07835	-3.98882	-2.56359	-3.49988	-2.75741	-2.79363
		0	-8.52505	-21.4531	-19.8714	-13.2024	-12.8684	-9.51691	-11.5554	-5.83348	-4.46639	-3.77739	-3.17384	-4.17874
		10	-8.10148	-20.8332	-18.5348	-13.5357	-13.2351	-8.91401	-13.8491	-8.23469	-6.59354	-5.37185	-4.42867	-6.54058
		20	-5.80388	-17.1138	-15.6019	-10.7131	-11.2043	-6.88328	-11.3558	-9.06041	-7.00888	-5.96303	-5.25246	-7.45219
		30	-3.16728	-13.6871	-10.8203	-7.40388	-7.56238	-4.27089	-9.02483	-7.83032	-5.81545	-5.42756	-5.15903	-6.67295
		40	-0.786991	-9.74849	-6.26791	-4.30204	-4.62623	-1.80003	-5.9561	-5.65626	-4.05184	-4.47922	-4.11509	-4.65868
		50	1.28228	-6.3277	-2.59287	-0.933699	-0.985666	0.441019	-2.35814	-3.19987	-2.2127	-2.95299	-2.95218	-2.70561
		60	3.12684	-3.62602	0.759306	0.845244	1.41088	2.27988	0.666934	-1.18098	-0.5271	-1.65329	-2.03376	-1.00257
	Fig 5C	Normalized Conductance
		Voltage mV	[I/(V-Vrev)]/Gmax
	control	-30	0.043738	0.0350934	-0.0800829	0.0409228	0.027564	0.0137722	0.028899	0.0229863	0.0304534	0.0485437	0.0520746	0.0352644	0.04174	0.0175041	0.0499833	0.0257185	0.012801	0.0372894	0.0231781	0.0165168
		-20	0.190583	0.179636	0.25551	0.178867	0.0810034	0.0535247	0.0894078	0.0814913	0.161765	0.0972563	0.122772	0.170377	0.0728677	0.0724744	0.0934281	0.0383241	0.0342144	0.119148	0.0797511	0.0371128
		-10	0.480216	0.418668	0.557228	0.394251	0.211261	0.148361	0.255631	0.260903	0.568398	0.273259	0.309656	0.454892	0.11916	0.239954	0.196712	0.168727	0.101457	0.221845	0.123308	0.145424
		0	0.819605	0.633558	0.946508	0.62764	0.390864	0.294187	0.530657	0.528161	1.00449	0.58713	0.660426	0.77509	0.267886	0.522646	0.425278	0.430666	0.26559	0.411211	0.267983	0.406002
		10	0.966943	0.725066	1.19668	0.698847	0.600857	0.398106	0.776212	0.730981	1.18682	0.839153	0.912046	0.885478	0.495496	0.792432	0.769412	0.694492	0.545233	0.705236	0.509134	0.710629
		20	1	0.782688	1.49832	0.776619	0.727058	1	0.890405	0.823916	1.17516	1	1	1	0.746731	0.957082	0.950377	0.835821	0.800931	0.91016	0.746341	0.898977
		30	0.989325	0.816658	1.35175	1	1		0.983436	0.832455	1.10485	0.994355	0.987579	0.939552	0.962963	1	1	0.895072	0.853489	1	0.879297	0.969848
		40		1	1	0.963018	0.915645		1	1	1				1			1	1	0.948713	1	1
	kchip2-KD	-30	0.0263798	0.0275125	0.0341176	0.0270101	0.0389806	0.0445303	0.0291421	0.0259735	0.0279909	0.0294661	0.0323472	0.0192785
		-20	0.126722	0.145621	0.171265	0.0988854	0.175169	0.211653	0.112895	0.112494	0.0833291	0.120118	0.116749	0.0869108
		-10	0.325783	0.498646	0.49637	0.404081	0.457391	0.47382	0.301539	0.201487	0.180771	0.223246	0.19145	0.171332
		0	0.515831	0.733553	0.826754	0.78423	0.745533	0.794266	0.578626	0.343777	0.367437	0.281105	0.25709	0.298993
		10	0.64339	0.854826	0.93522	0.982698	0.929921	0.945017	0.841029	0.582341	0.650918	0.479713	0.430482	0.561582
		20	0.670434	0.877769	1	1	1	1	0.876001	0.800918	0.8649	0.665633	0.638195	0.799817
		30	0.670758	0.936014	0.950387	0.967547	0.924934	0.985457	0.954031	0.922908	0.95684	0.807814	0.835792	0.954913
		40	1	1				1.00867	1	1	1	1	1	1
	Fig 5D	ICa,L decay
		Voltage mV
	control	-20	38.1488	15.2628	41.5848	27.4473	31.2369	29.485	47.017	59.9914	28.83	12.1211	9.50919	23.1847	22.891	7.33411	11.55	6.82087	20.7158	13.2555	24.1953	42.9708
		-10	73.575	16.7325	23.5978	32.492	23.2384	21.8752	37.9433	40.1068	21.391	9.12687	8.91687	17.582	20.0635	6.88116	14.5308	7.72583	14.3681	22.2858	21.3192	43.8792
		0	79.3038	25.4905	22.24	23.5801	22.8259	16.9994	50.4393	47.2112	23.605	10.885	13.1433	21.0428	20.7089	8.50189	16.9046	11.3282	45.8735	26.3777	24.3767	58.9457
		10	39.803	24.112	26.8691	21.0033	27.0566	20.2131	58.8456	56.2352	37.4911	15.1625	17.3974	28.0221	31.073	13.755	24.6144	16.1859	89.956	38.4417	44.5923	46.9755
		20	39.472	29.4131	50.0633	25.9609	23.7245	25.2975	49.0508	49.9099	59.1217	25.9658	23.2637	22.9733	42.2644	20.6121	31.2236	23.2731	34.7498	46.0698	47.3718	47.1455
	kchip2-KD	-20	70.8363	12.1894	8.23799	36.7627	9.8174	29.5094	10.4998	20.9917	26.3802	11.8272	18.1417	16.1563
		-10	66.8316	13.5646	9.51824	35.2369	14.1897	38.8033	14.2463	20.1932	35.7333	39.8892	34.7008	20.6723
		0	85.819	14.0872	15.3129	47.6103	17.2381	47.2742	19.0987	27.3234	32.447	23.61	44.1905	21.7032
		10	57.8423	14.5261	18.3905	45.3709	23.3293	63.8276	24.4396	38.0675	42.0518	43.5858	48.3407	31.5066
		20	42.6387	22.8956	27.887	60.3572	38.7836	64.1054	22.4059	44.1494	34.1527	41.5582	45.0837	33.8795
	Fig 5E	Normalized Cav1.2 densitometry
		control	kchip2 KD
		1	1.49749
		0.730784	1.18774
		1.45622	2.0913
		1.02875	1.58989
