# Supplementary material for: Myocardial KChIP2 Expression in Guinea Pig Resolves an Expanded Electrophysiologic Role
Source: PLoS One. 2016 Jan 14;11(1):e0146561. doi: 10.1371/journal.pone.0146561 (PMC4713065; doi:10.1371/journal.pone.0146561)
Supplement: S6 Table — (XLSX) [file pone.0146561.s006.xlsx]

## Sheet: S6_Table
	Table 6: Individual values underlying the current-voltage relationship for INa (Fig 6B), and the normalized densitometry values for Nav1.5 (Fig 6C)
	Individual data points contributing to the average INa density presented over the range of test pulses. Data are displayed as pA/pF.
	Fig 6B	INa current density
		test pulse	pA/pF
	control	-80	0.127273	-1.08929	-0.1	-2.58	-0.354167	-0.933333	-1.36842	-0.46	-1.33333	-0.327869	-0.25	-0.326087	-0.75
		-70	0.254545	-0.928571	0.0333333	-2.34	-0.197917	-0.833333	-0.859649	-0.32	-1.28571	-0.229508	0.075	-0.298913	-0.444444
		-60	0.254545	-0.589286	0.166667	-2.4	-0.145833	-0.616667	-1	-0.18	-1.2381	-0.147541	0.2	0.0271739	-0.277778
		-50	0.327273	-0.553571	0.166667	-2.98	-0.0416667	-0.3	-1.17544	-0.24	-1.14286	-0.114754	0.05	-0.326087	-0.472222
		-40	-0.827273	-2.05357	-1.96667	-3.22	-0.239583	-1.2	-2.12281	-1.4	-4.64286	-2.83607	-11.6	-28.913	-6.16667
		-30	-17.5727	-26.4821	-29.7667	-7.66	-3.01042	-17.0167	-19.8421	-21.94	-26.4762	-26.4426	-29.65	-27.4456	-38.6389
		-20	-17.7727	-25.4286	-25.5333	-19.08	-13.3646	-23.3667	-22.9298	-34.2	-24.1429	-26.1311	-25.15	-23.4783	-38.0278
		-10	-15.2273	-21.5536	-20.2	-18.28	-17.6354	-20.8	-20.3684	-32.02	-20.9048	-23.0328	-20.325	-19.2391	-32.8333
		0	-12.0636	-17.2321	-14.1	-16.14	-15.9375	-16.4167	-16.8421	-27.3	-18.1905	-19.4918	-15.475	-15.1902	-26.3889
		10	-8.98182	-12.8036	-8.2	-12.68	-11.8125	-11.5667	-13.0175	-22.02	-16.7143	-15.8525	-10.575	-11.3859	-19.4167
		20	-6.3	-8.875	-2.36667	-10.56	-6.36458	-7.25	-9.50877	-16.68	-15.2381	-12.5082	-5.8	-7.47283	-12.1389
		30	-4.00909	-5.125	3.13333	-7.6	-1.76042	-5.98333	-6.85965		-13.0238	-8.59016	-1.175	-3.80435	-5.22222
		40	-2.03636	-1.82143	7.93333	0.36	1.8125	1.7	-4.64912		-4.83333	-6.95082	4.675	-2.41848	2.11111
		50	-1.05455	0.160714	13.3333	2.38	3.60417	3.38333	1.50877		-2.52381	1.40984	7.9	3.83152	5.97222
		60	4.22727	6.32143	17.2	3.62	5.94792	5.76667	2.63158		2.2619	2.59016	11.975	6.16848	11.1944
	kchip2-KD	-80	-0.353658	-0.9375	-0.525773	-0.710227	-1.88636	0.595238	-0.235294	-0.0786517	-0.441176	-0.0520833	-0.2	-0.232558	0
		-70	-0.182927	-0.669643	-0.43299	-0.454545	-2.47727	0.595238	-0.147059	-0.0786517	-0.308824	0.0625	-0.0421053	-0.203488	-0.104478
		-60	-0.0487805	-0.446429	-0.319588	-0.568182	-2.70455	0.833333	-0.0294118	0.011236	-0.0441176	0.166667	0.0947368	-0.0290698	-0.0298507
		-50	0.121951	-0.133929	-0.195876	-0.568182	-3	0.892857	-0.0294118	-0.0449438	-0.0588235	0.322917	0.0631579	-0.523256	0.0597015
		-40	0.097561	-0.357143	-0.597938	-2.92614	-3.45455	-2.67857	-5.52941	-3.67416	-1.77941	-0.0416667	-1.61053	-19.4477	-0.402985
		-30	-1.34146	-11.2946	-15.5876	-20.2273	-9.06818	-32.7679	-19.4412	-20.3708	-22.6618	-10.6771	-17.5263	-23.5756	-6.68657
		-20	-6.02439	-27.3214	-21.1134	-16.8466	-22.8409	-28.0952	-18.4118	-18.3595	-22.4265	-14.1667	-16.0947	-20.8721	-16.194
		-10	-7.58537	-22.8571	-19.835	-12.7841	-22.5909	-22.5893	-15.2353	-14.764	-18.8382	-11.2917	-13.1053	-18.8372	-16.7313
		0	-5.68293	-17.5	-15.9897	-8.52273	-20.5682	-16.5774	-11.3235	-11.2697	-14.5588	-8.28125	-9.4421	-14.7674	-13.6119
		10		-12.0536	-12.0412	-4.28977	-18.2273	-10.7143	-7.57353	-7.52809	-9.95588	-5.35417	-5.65263	-10.407	-9.43283
		20		-6.96429	-8.15464		-16.1364	-4.82143	-5.54412	-4.20225	-5.41176	-2.4375	-2.15789	-6.77326	-4.92537
		30		-1.96429	-4.36082		-12.7045	0.565476	-3.55882	-1.17978	-1.07353	0.208333	0.936842	-3.1686	-0.41791
		40		3.61607	-1.25773		-4	3.89881	1.88235	2.64045	2.97059	2.9375	4.2	3.63372	3.53731
		50		7.32143	2.94845		1.43182	4.7619	3.69118	4.53933	6.39706	5.20833	6.8	5.40698	6.34328
		60		11.4286	5.4433		2.11364	5.53571	4.73529	6.68539	9.39706	7.33333	8.97895	8.25581	9.28358
	Fig 6E	Normalized Nav1.5 densitometry
		control	kchip2 KD
		1	0.725602
		0.443373	0.248487
		1.02849	0.882009
